# Supplementary material for: SH3BGRL3 binds to myosin 1c in a calcium dependent manner and modulates migration in the MDA-MB-231 cell line
Source: BMC Mol Cell Biol. 2021 Aug 11;22:41. doi: 10.1186/s12860-021-00379-1 (PMC8356473; doi:10.1186/s12860-021-00379-1)
Supplement: Supplementary file 2 — Additional file 2. Identification details of the proteins examined in this study. In the second sheet, protein identification details are given, such as protein band, protein accession and description, protein theoretical mass and pI values, protein score, protein matches, protein sequence coverage (%) and protein emPAI value. In the third sheet, peptide identification details are given, among which peptide rank, peptide experimental m/z value, peptide experimental Mr. value, peptide charge, peptide delta score, peptide score and peptide sequence. [file 12860_2021_379_MOESM2_ESM.xlsx]

## Sheet: Title page & Caption
Title	SH3BGRL3 binds to Myosin 1c in a calcium dependent manner and modulates migration in the MDA-MB-231 cell line
Authors	Filippo Di Pisa, Elisa Pesenti, Maria Bono, Andrea N Mazzarello, Cinzia Bernardi, Giovanni Renzone, Andrea Scaloni, Ermanno Ciccone, Franco Fais, Silvia Bruno, Paolo Scartezzini, Fabio Ghiotto
Caption	Additional File 1. Identification details of the proteins examined in this study. In the sheet "Identification", protein identification details are given, such as protein band, protein accession and description, protein theoretical mass and pI values, protein score, protein matches, protein sequence coverage (%) and protein emPAI value. In the sheet "MS-MS details", peptide identification details…

## Sheet: Identification
prot_band	prot_accession	prot_description	prot_score	prot_mass	prot_matches	prot_sequences	prot_cover	prot_pi	emPAI
Band 1	MYO1C_HUMAN	Myosin-Ic OS=Homo sapiens GN=MYO1C PE=1 SV=3	2949	122503	91	51	50	9.48	4.42
Band 1	MYO1D_HUMAN	Myosin-Id OS=Homo sapiens GN=MYO1D PE=1 SV=2	1062	116927	31	22	26.5	9.44	0.59
Band 1	LIMA1_HUMAN	LIM domain and actin-binding protein 1 OS=Homo sapiens GN=LIMA1 PE=1 SV=1	777	85630	21	18	27.4	6.41	0.97
Band 1	MVP_HUMAN	Major vault protein OS=Homo sapiens GN=MVP PE=1 SV=4	495	99551	10	10	17.1	5.34	0.24
Band 1	EF2_HUMAN	Elongation factor 2 OS=Homo sapiens GN=EEF2 PE=1 SV=4	258	96246	7	6	8.9	6.41	0.12
Band 1	OGFR_HUMAN	Opioid growth factor receptor OS=Homo sapiens GN=OGFR PE=1 SV=3	208	73850	4	4	9.7	4.77	0.1
Band 1	ACTN4_HUMAN	Alpha-actinin-4 OS=Homo sapiens GN=ACTN4 PE=1 SV=2	205	105245	5	5	6.3	5.27	0.07
Band 1	GELS_HUMAN	Gelsolin OS=Homo sapiens GN=GSN PE=1 SV=1	199	86043	4	4	7.3	5.9	0.18
Band 1	ACTN1_HUMAN	Alpha-actinin-1 OS=Homo sapiens GN=ACTN1 PE=1 SV=2	175	103563	4	4	5	5.25	0.11
Band 1	XPO2_HUMAN	Exportin-2 OS=Homo sapiens GN=CSE1L PE=1 SV=3	162	111145	4	4	5.6	5.51	0.03
Band 1	XPO1_HUMAN	Exportin-1 OS=Homo sapiens GN=XPO1 PE=1 SV=1	115	124447	3	3	4.1	5.71	0.03
Band 2	ADSV_HUMAN	Adseverin OS=Homo sapiens GN=SCIN PE=1 SV=4	2097	80895	79	36	57.2	5.5	5
Band 2	MX1_HUMAN	Interferon-induced GTP-binding protein Mx1 OS=Homo sapiens GN=MX1 PE=1 SV=4	472	75872	9	8	15.6	5.6	0.27
Band 2	IF4B_HUMAN	Eukaryotic translation initiation factor 4B OS=Homo sapiens GN=EIF4B PE=1 SV=2	188	69167	5	4	9.8	5.55	0.23
Band 2	SRC8_HUMAN	Src substrate cortactin OS=Homo sapiens GN=CTTN PE=1 SV=2	167	61720	3	3	6.2	5.24	0.12
Band 2	ACTA_HUMAN	Actin, aortic smooth muscle OS=Homo sapiens GN=ACTA2 PE=1 SV=1	163	42381	4	3	10.1	5.23	0.29
Band 2	DDX3X_HUMAN	ATP-dependent RNA helicase DDX3X OS=Homo sapiens GN=DDX3X PE=1 SV=3	144	73597	6	4	7.4	6.73	0.1
Band 2	NCPR_HUMAN	NADPH--cytochrome P450 reductase OS=Homo sapiens GN=POR PE=1 SV=2	95	77097	3	3	8	5.38	0.05
Band 3	ACTB_HUMAN	Actin, cytoplasmic 1 OS=Homo sapiens GN=ACTB PE=1 SV=1	1868	42052	146	28	86.1	5.29	76.63
Band 3	EFTU_HUMAN	Elongation factor Tu, mitochondrial OS=Homo sapiens GN=TUFM PE=1 SV=2	367	49852	9	8	23.5	7.26	0.54
Band 3	QCR2_HUMAN	Cytochrome b-c1 complex subunit 2, mitochondrial OS=Homo sapiens GN=UQCRC2 PE=1 SV=3	249	48584	5	5	23.4	8.74	0.34
Band 3	MEP50_HUMAN	Methylosome protein 50 OS=Homo sapiens GN=WDR77 PE=1 SV=1	136	37442	3	2	6.4	5.03	0.1
Band 3	CN37_HUMAN	2',3'-cyclic-nucleotide 3'-phosphodiesterase OS=Homo sapiens GN=CNP PE=1 SV=2	126	47948	3	3	12.4	9.17	0.16

## Sheet: MS-MS details
prot_band	prot_acc	prot_desc	prot_score	prot_mass	prot_matches	prot_sequences	prot_cover	prot_pi	pep_rank	pep_exp_mz	pep_exp_mr	pep_exp_z	pep_calc_mr	pep_delta	pep_miss	pep_score	pep_expect	pep_res_before	pep_seq	pep_res_after	pep_var_mod	pep_var_mod_pos	pep_scan_title
Band 1	MYO1C_HUMAN	Myosin-Ic OS=Homo sapiens GN=MYO1C PE=1 SV=3	2949	122503	91	51	50	9.48	1	408.742	815.469	2	816.434	-0.9654	0	38.32	1.2	R	EASELLR	E			Banda_3bis.3266.3266.2.dta	emPAI	4.42
									1	817.402	816.395	1	816.434	-0.0394	0	32.19	4.8	R	EASELLR	E			Banda_3bis.3226.3226.1.dta
									1	409.386	816.758	2	816.434	0.3236	0	30.82	5.3	R	EASELLR	E			Banda_3.1534.1534.2.dta
									1	864.368	863.361	1	863.475	-0.1145	0	25.18	19	K	AVASEIFK	G			Banda_3.1770.1770.1.dta
									1	433.022	864.03	2	863.475	0.5544	0	46.16	0.12	K	AVASEIFK	G			Banda_3bis.4038.4038.2.dta
									1	433.527	865.04	2	863.475	1.5644	0	41.62	0.31	K	AVASEIFK	G			Banda_3.1763.1763.2.dta
									1	476.286	950.557	2	950.523	0.0341	0	44.62	0.19	R	TFTWLVGK	I			Banda_3.2244.2244.2.dta
									1	476.661	951.308	2	950.523	0.7851	0	28.08	7.4	R	TFTWLVGK	I			Banda_3bis.5451.5451.2.dta
									1	482.523	963.031	2	962.555	0.4757	0	64.42	0.0018	R	TSFLLNLR	R			Banda_3.2243.2243.2.dta
									1	482.579	963.144	2	962.555	0.5887	0	50.83	0.042	R	TSFLLNLR	R			Banda_3bis.5459.5459.2.dta
									1	975.496	974.489	1	974.446	0.043	0	34.3	2.6	K	DVESPSWR	S			Banda_3bis.3735.3735.1.dta
									1	493.587	985.16	2	986.503	-1.3436	0	65.63	0.0014	R	LGTDEISPR	V			Banda_3bis.3346.3346.2.dta
									1	987.517	986.51	1	986.503	0.0065	0	44.87	0.23	R	LGTDEISPR	V			Banda_3bis.3319.3319.1.dta
									1	516.419	1030.82	2	1032.58	-1.7602	0	41.72	0.37	K	NGHLAVVAPR	L			Banda_3.1386.1386.2.dta
									1	527.855	1053.69	2	1053.56	0.1341	1	49.21	0.062	R	KYEAFLQR	Y			Banda_3bis.3658.3658.2.dta
									1	539.839	1077.66	2	1077.55	0.115	0	79.2	7e-05	R	VTMESALTAR	D			Banda_3bis.4110.4110.2.dta
									1	545.924	1089.83	2	1089.62	0.2144	0	52.54	0.03	K	YLGLLENLR	V			Banda_3.2324.2324.2.dta
									1	1091.64	1090.63	1	1089.62	1.0165	0	27.94	10	K	YLGLLENLR	V			Banda_3.2335.2335.1.dta
									1	548.004	1093.99	2	1093.54	0.4491	0	68.44	0.0006	R	VTMESALTAR	D	Oxidation (M)	0.0020000000.0	Banda_3bis.3014.3014.2.dta
									1	589.125	1176.24	2	1175.63	0.606	0	35.81	1.3	K	RPETVATQFK	M			Banda_3.1374.1374.2.dta
									1	596.992	1191.97	2	1191.53	0.4428	0	59.74	0.0049	K	YMDVQFDFK	G			Banda_3.2216.2216.2.dta
									1	597.046	1192.08	2	1191.53	0.5506	0	63.53	0.002	K	YMDVQFDFK	G			Banda_3bis.5434.5434.2.dta
									1	603.381	1204.75	2	1202.6	2.1435	1	52.61	0.033	K	KDNYPQSVPR	L			Banda_3.1320.1320.2.dta
									1	404.256	1209.75	3	1209.66	0.085	2	53.29	0.025	R	RKYEAFLQR	Y			Banda_3bis.3275.3275.3.dta
									1	606.168	1210.32	2	1209.66	0.66	2	31.82	2.9	R	RKYEAFLQR	Y			Banda_3.1470.1470.2.dta
									1	404.455	1210.34	3	1209.66	0.682	2	58.8	0.0058	R	RKYEAFLQR	Y			Banda_3.1462.1462.3.dta
									1	1223.74	1222.74	1	1223.65	-0.9193	0	37.2	1	R	NPQSYLYLVK	G			Banda_3.2074.2074.1.dta
									1	613.128	1224.24	2	1223.65	0.5858	0	47.57	0.077	R	NPQSYLYLVK	G			Banda_3bis.5130.5130.2.dta
									1	412.255	1233.74	3	1231.71	2.0289	1	32.03	3.7	K	AKNGHLAVVAPR	L			Banda_3bis.2726.2726.3.dta
									1	632.572	1263.13	2	1262.63	0.4993	0	42.2	0.28	R	HLGYKPEEYK	M			Banda_3bis.2834.2834.2.dta
									1	632.599	1263.18	2	1262.63	0.5543	0	46.08	0.12	R	HLGYKPEEYK	M			Banda_3.1314.1314.2.dta
									1	643.161	1284.31	2	1282.54	1.7642	0	42.56	0.27	K	NPIMSQCFDR	S	Oxidation (M)	0.0002000000.0	Banda_3bis.3623.3623.2.dta
									1	654.114	1306.21	2	1305.63	0.5848	0	45.37	0.13	R	SAICIQSWWR	G			Banda_3bis.5910.5910.2.dta
									1	654.18	1306.34	2	1305.63	0.716	0	41.51	0.32	R	SAICIQSWWR	G			Banda_3.2374.2374.2.dta
									1	673.597	1345.18	2	1344.8	0.3782	0	61.58	0.0034	K	LQQLFIELTLK	S			Banda_3.2512.2512.2.dta
									1	673.659	1345.3	2	1344.8	0.5022	0	61.9	0.0031	K	LQQLFIELTLK	S			Banda_3bis.6350.6350.2.dta
									1	683.291	1364.57	2	1364.62	-0.0565	0	92.57	2.9e-06	R	DQAVMISGESGAGK	T	Oxidation (M)	0.00002000000000.0	Banda_3.1420.1420.2.dta
									1	683.451	1364.89	2	1363.7	1.1885	0	63.25	0.0024	K	TLFATEDALEVR	R			Banda_3.2152.2152.2.dta
									1	683.476	1364.94	2	1364.62	0.3125	0	89.41	5.4e-06	R	DQAVMISGESGAGK	T	Oxidation (M)	0.00002000000000.0	Banda_3bis.3016.3016.2.dta
									1	683.74	1365.46	2	1363.7	1.7665	0	58.33	0.0068	K	TLFATEDALEVR	R			Banda_3bis.5211.5211.2.dta
									1	752.128	1502.24	2	1500.86	1.3833	0	74.29	0.00017	K	MSLLQLVEILQSK	E			Banda_3.2767.2767.2.dta
									1	502.68	1505.02	3	1503.69	1.325	0	51.46	0.035	R	CPENAFFLDHVR	T			Banda_3.1987.1987.3.dta
									1	754.038	1506.06	2	1504.73	1.3313	1	32.48	2.6	R	RDQAVMISGESGAGK	T			Banda_3.1371.1371.2.dta
									1	759.636	1517.26	2	1516.85	0.4044	0	62.43	0.0026	K	MSLLQLVEILQSK	E	Oxidation (M)	0.2000000000000.0	Banda_3bis.7212.7212.2.dta
									1	506.937	1517.79	3	1516.85	0.9363	0	48.18	0.087	K	MSLLQLVEILQSK	E	Oxidation (M)	0.2000000000000.0	Banda_3.2750.2750.3.dta
									1	760.168	1518.32	2	1516.85	1.4684	0	33.93	1.8	K	MSLLQLVEILQSK	E	Oxidation (M)	0.2000000000000.0	Banda_3.3130.3130.2.dta
									1	507.946	1520.82	3	1519.8	1.0173	1	33.91	2.2	K	TLFATEDALEVRR	Q			Banda_3.1934.1934.3.dta
									1	508.068	1521.18	3	1520.73	0.4563	1	42.5	0.24	R	RDQAVMISGESGAGK	T	Oxidation (M)	0.000002000000000.0	Banda_3bis.2658.2658.3.dta
									1	771.148	1540.28	2	1539.71	0.5738	1	51.54	0.032	R	FGKYMDVQFDFK	G	Oxidation (M)	0.000020000000.0	Banda_3.1988.1988.2.dta
									1	777.525	1553.03	2	1552.86	0.1735	0	102.51	2.7e-07	K	GAPVGGHILSYLLEK	S			Banda_3bis.5746.5746.2.dta
									1	778.359	1554.7	2	1552.86	1.8413	0	94.78	1.9e-06	K	GAPVGGHILSYLLEK	S			Banda_3.2286.2286.2.dta
									1	801.857	1601.7	2	1599.86	1.8378	0	62.17	0.0033	R	LLQSNPVLEAFGNAK	T			Banda_3.2310.2310.2.dta
									1	832.77	1663.52	2	1662.87	0.6519	0	57.18	0.0082	R	NVLDTSWPTPPPALR	E			Banda_3bis.5650.5650.2.dta
									1	1706.56	1705.55	1	1705.88	-0.3237	0	38.75	0.58	R	DGTIDFTPGSELLITK	A			Banda_3.2384.2384.1.dta
									1	854.458	1706.9	2	1705.88	1.0232	0	55.13	0.016	R	DGTIDFTPGSELLITK	A			Banda_3bis.5946.5946.2.dta
									1	862.175	1722.33	2	1721.99	0.3421	0	61.15	0.0032	R	QLLLTPNAVVIVEDAK	V			Banda_3bis.6095.6095.2.dta
									1	575.5	1723.48	3	1721.99	1.4849	0	53.44	0.019	R	QLLLTPNAVVIVEDAK	V			Banda_3.2420.2420.3.dta
									1	575.659	1723.96	3	1721.99	1.964	0	58.15	0.0078	R	QLLLTPNAVVIVEDAK	V			Banda_3bis.6127.6127.3.dta
									1	936.8	1871.59	2	1870.99	0.5958	1	80.85	3.4e-05	R	DRLLQSNPVLEAFGNAK	T			Banda_3.2302.2302.2.dta
									1	625.146	1872.42	3	1870.99	1.4267	1	50.27	0.039	R	DRLLQSNPVLEAFGNAK	T			Banda_3.2300.2300.3.dta
									1	627.68	1880.02	3	1878.9	1.1195	1	29.33	5.8	R	DQAVMISGESGAGKTEATK	R			Banda_3bis.3242.3242.3.dta
									1	948.454	1894.89	2	1894.89	-0.0004	1	67.86	0.00081	R	DQAVMISGESGAGKTEATK	R	Oxidation (M)	0.0000200000000000000.0	Banda_3bis.2968.2968.2.dta
									1	951.67	1901.33	2	1900.98	0.3503	0	88.61	5.5e-06	R	VNSININQGSITFAGGPGR	D			Banda_3bis.5027.5027.2.dta
									1	956.292	1910.57	2	1910.09	0.4822	0	38.68	0.54	R	VLQALGSEPIQYAVPVVK	Y			Banda_3.2246.2246.2.dta
									1	638.09	1911.25	3	1910.09	1.1599	0	42.93	0.21	R	VLQALGSEPIQYAVPVVK	Y			Banda_3bis.5646.5646.3.dta
									1	997.104	1992.19	2	1992.05	0.1399	1	82.45	2.6e-05	K	QKGDVVLQSDHVIETLTK	T	Gln->pyro-Glu (N-term Q)	1.000000000000000000.0	Banda_3bis.5370.5370.2.dta
									1	665.169	1992.49	3	1992.05	0.4339	1	46.41	0.089	K	QKGDVVLQSDHVIETLTK	T	Gln->pyro-Glu (N-term Q)	1.000000000000000000.0	Banda_3.2138.2138.3.dta
									1	1005.87	2009.72	2	2009.08	0.6361	1	48.75	0.052	K	QKGDVVLQSDHVIETLTK	T			Banda_3.1951.1951.2.dta
									1	671.035	2010.08	3	2009.08	1.0053	1	39.64	0.51	K	QKGDVVLQSDHVIETLTK	T			Banda_3bis.4802.4802.3.dta
									1	684.885	2051.63	3	2051	0.6364	2	27.95	6	R	RDQAVMISGESGAGKTEATK	R	Oxidation (M)	0.00000200000000000000.0	Banda_3bis.2659.2659.3.dta
									1	1098.26	2194.5	2	2194.07	0.426	0	94.42	1.3e-06	R	NFHIFYQLLEGGEEETLR	R			Banda_3bis.6558.6558.2.dta
									1	1098.31	2194.61	2	2194.07	0.544	0	83.78	1.5e-05	R	NFHIFYQLLEGGEEETLR	R			Banda_3.2528.2528.2.dta
									1	732.892	2195.65	3	2194.07	1.5853	0	57.26	0.0069	R	NFHIFYQLLEGGEEETLR	R			Banda_3.2530.2530.3.dta
									1	1106.22	2210.42	2	2209.18	1.2412	0	80.24	3.5e-05	R	ENLIYTYIGPVLVSVNPYR	D			Banda_3.2756.2756.2.dta
									1	1117.37	2232.73	2	2232.22	0.5147	1	88.81	4.9e-06	K	MSLLQLVEILQSKEPAYVR	C	Oxidation (M)	0.2000000000000000000.0	Banda_3.2675.2675.2.dta
									1	1117.72	2233.43	2	2232.22	1.2087	1	65.73	0.001	K	MSLLQLVEILQSKEPAYVR	C	Oxidation (M)	0.2000000000000000000.0	Banda_3bis.7000.7000.2.dta
									1	1134.29	2266.57	2	2266.14	0.4292	0	59.49	0.004	R	GVSFYEVPPHLFAVADTVYR	A			Banda_3bis.6387.6387.2.dta
									1	1134.34	2266.66	2	2266.14	0.5172	0	74.53	0.00013	R	GVSFYEVPPHLFAVADTVYR	A			Banda_3.2471.2471.2.dta
									1	784.329	2349.97	3	2350.17	-0.2048	1	28.52	5.4	R	NFHIFYQLLEGGEEETLRR	L			Banda_3.2418.2418.3.dta
									1	1176.22	2350.43	2	2350.17	0.2589	1	72.9	0.0002	R	NFHIFYQLLEGGEEETLRR	L			Banda_3.2427.2427.2.dta
									1	838.486	2512.44	3	2512.35	0.089	1	40.5	0.35	R	FRENLIYTYIGPVLVSVNPYR	D			Banda_3bis.6963.6963.3.dta
									1	1257.29	2512.57	2	2512.35	0.2176	1	82.19	2.1e-05	R	FRENLIYTYIGPVLVSVNPYR	D			Banda_3bis.6937.6937.2.dta
									1	1307.11	2612.21	2	2610.33	1.8805	0	31.28	2.9	R	VGVQDFVLLENFTSEAAFIENLR	R			Banda_3bis.8544.8544.2.dta
									1	871.823	2612.45	3	2610.33	2.1148	0	51.19	0.029	R	VGVQDFVLLENFTSEAAFIENLR	R			Banda_3.2784.2784.3.dta
									1	1330.85	2659.69	2	2659.17	0.5161	0	61.11	0.0024	K	SEQEEYEAEGIAWEPVQYFNNK	I			Banda_3bis.6167.6167.2.dta
									1	1360.4	2718.78	2	2718.38	0.3989	0	58.44	0.0044	K	GIISILDEECLRPGEATDLTFLEK	L			Banda_3.2547.2547.2.dta
									1	923.286	2766.84	3	2766.43	0.4027	1	48.95	0.039	R	VGVQDFVLLENFTSEAAFIENLRR	R			Banda_3bis.7736.7736.3.dta
									1	962.633	2884.88	3	2884.48	0.4009	1	45.19	0.087	R	LLHYAGEVTYSVTGFLDKNNDLLFR	N			Banda_3.2472.2472.3.dta
									1	962.739	2885.19	3	2884.48	0.7186	1	57.71	0.0052	R	LLHYAGEVTYSVTGFLDKNNDLLFR	N			Banda_3bis.6454.6454.3.dta
									1	1013.84	3038.48	3	3037.56	0.9211	2	33.26	1.6	R	DRVGVQDFVLLENFTSEAAFIENLRR	R			Banda_3.2746.2746.3.dta
									1	1135.8	3404.37	3	3403.74	0.6289	1	88.31	3.5e-06	K	GIISILDEECLRPGEATDLTFLEKLEDTVK	H			Banda_3.2691.2691.3.dta
Band 1	MYO1D_HUMAN	Myosin-Id OS=Homo sapiens GN=MYO1D PE=1 SV=2	1062	116927	31	22	26.5	9.44	1	425.036	848.058	2	847.492	0.5661	0	42.11	0.34	K	LLNIYGR	D			Banda_3.1875.1875.2.dta	emPAI	0.59
									1	472.208	942.401	2	942.539	-0.1379	0	46.28	0.16	R	INDIIEVK	N			Banda_3bis.4127.4127.2.dta
									1	513.864	1025.71	2	1024.57	1.1461	0	35.23	1.6	R	VIVQQPGER	S			Banda_3.1342.1342.2.dta
									1	524.931	1047.85	2	1047.5	0.3493	0	27.86	8.3	K	NYDTTIHGK	N			Banda_3bis.2518.2518.2.dta
									1	553.808	1105.6	2	1105.5	0.0979	0	42.34	0.35	K	SPQIFDDER	C			Banda_3bis.3846.3846.2.dta
									1	561.695	1121.38	2	1120.61	0.763	0	61.4	0.0037	R	TLFTLEELR	A			Banda_3.2328.2328.2.dta
									1	594.504	1186.99	2	1186.6	0.3956	0	50.15	0.051	R	LNQPQPDFTK	N			Banda_3.1562.1562.2.dta
									1	594.536	1187.06	2	1186.6	0.4584	0	44.64	0.18	R	LNQPQPDFTK	N			Banda_3bis.3558.3558.2.dta
									1	596.992	1191.97	2	1191.53	0.4428	0	43.02	0.23	K	YMDINFDFK	G			Banda_3.2216.2216.2.dta
									1	597.046	1192.08	2	1191.53	0.5506	0	46.47	0.1	K	YMDINFDFK	G			Banda_3bis.5434.5434.2.dta
									1	637.035	1272.06	2	1271.77	0.2858	0	67	0.001	K	VVSIIAELLSTK	T			Banda_3.2730.2730.2.dta
									1	637.615	1273.21	2	1271.77	1.4448	0	63.77	0.0021	K	VVSIIAELLSTK	T			Banda_3bis.7039.7039.2.dta
									1	426.251	1275.73	3	1274.81	0.9244	0	25.81	16	K	ILAAILHLGNLK	F			Banda_3bis.5624.5624.3.dta
									1	641.459	1280.9	2	1280.64	0.2604	0	41.55	0.32	R	LMYNSSNPVLK	N	Oxidation (M)	0.02000000000.0	Banda_3.1672.1672.2.dta
									1	641.716	1281.42	2	1280.64	0.7744	0	40.09	0.45	R	LMYNSSNPVLK	N	Oxidation (M)	0.02000000000.0	Banda_3bis.3878.3878.2.dta
									1	644.854	1287.69	2	1287.55	0.1447	0	52.36	0.036	K	QHTEQEASYGR	D	Gln->pyro-Glu (N-term Q)	1.00000000000.0	Banda_3bis.2615.2615.2.dta
									1	713.306	1424.6	2	1423.82	0.7781	0	56.7	0.011	R	IGELVGVLVNHFK	S			Banda_3bis.6019.6019.2.dta
									1	476.038	1425.09	3	1423.82	1.274	0	38.4	0.65	R	IGELVGVLVNHFK	S			Banda_3bis.6018.6018.3.dta
									1	752.216	1502.42	2	1502.76	-0.345	0	55	0.015	K	FVVDGDTPLIENGK	V			Banda_3bis.4859.4859.2.dta
									1	762.333	1522.65	2	1522.79	-0.1386	1	53.76	0.022	R	RFEEALQTIFNR	W			Banda_3bis.5464.5464.2.dta
									1	771.148	1540.28	2	1539.71	0.5738	1	44.27	0.17	R	FGKYMDINFDFK	G	Oxidation (M)	0.000020000000.0	Banda_3.1988.1988.2.dta
									1	785.286	1568.56	2	1568.83	-0.2744	0	63.19	0.0023	R	HQVEYLGLLENVR	V			Banda_3.2164.2164.2.dta
									1	785.566	1569.12	2	1568.83	0.2868	0	45.24	0.14	R	HQVEYLGLLENVR	V			Banda_3bis.5396.5396.2.dta
									1	825.951	1649.89	2	1649.9	-0.016	0	30.45	4.8	K	VIGFKPEEIQTVYK	I			Banda_3bis.4843.4843.2.dta
									1	826.402	1650.79	2	1649.9	0.887	0	41.64	0.36	K	VIGFKPEEIQTVYK	I			Banda_3.1964.1964.2.dta
									1	645.023	1932.05	3	1929.98	2.0634	0	31.39	3.6	R	HLQVNVTNPVQCSLHGK	K			Banda_3.1643.1643.3.dta
									1	676.185	2025.53	3	2024.04	1.497	1	50.87	0.032	R	HYAGDVVYSVIGFIDKNK	D			Banda_3bis.6448.6448.3.dta
									1	676.186	2025.53	3	2024.04	1.4979	1	72.39	0.00022	R	HYAGDVVYSVIGFIDKNK	D			Banda_3.2496.2496.3.dta
									1	785.427	2353.26	3	2352.19	1.0726	0	70.98	0.00035	K	HIDYFNNQIIVDLVEQQHK	G			Banda_3.2390.2390.3.dta
									1	785.504	2353.49	3	2352.19	1.3033	0	58.16	0.0056	K	HIDYFNNQIIVDLVEQQHK	G			Banda_3bis.6150.6150.3.dta
									1	1008	3020.99	3	3019.49	1.4945	0	56.04	0.0067	R	AWEGNYLASKPDTPQTSGTFVPVANELK	R			Banda_3bis.5403.5403.3.dta
Band 1	LIMA1_HUMAN	LIM domain and actin-binding protein 1 OS=Homo sapiens GN=LIMA1 PE=1 SV=1	777	85630	21	18	27.4	6.41	1	527.415	1052.82	2	1052.56	0.2544	0	44.81	0.14	R	SPPEALVQGR	Y			Banda_3bis.3458.3458.2.dta	emPAI	0.97
									1	540.96	1079.91	2	1079.59	0.3194	0	55.94	0.011	K	SSAIVEIFSK	Y			Banda_3.2195.2195.2.dta
									1	587.345	1172.68	2	1172.61	0.0609	0	68.79	0.00085	K	ISANENSLAVR	S			Banda_3bis.3494.3494.2.dta
									1	442.212	1323.61	3	1321.75	1.8661	1	31.36	4	R	LRSPPEALVQGR	Y			Banda_3bis.3594.3594.3.dta
									1	686.482	1370.95	2	1370.63	0.3185	0	36.09	1.3	K	QSSSTNYTNELK	A			Banda_3bis.3378.3378.2.dta
									1	497.168	1488.48	3	1487.72	0.7587	1	25.97	12	K	RSNTENLSQHFR	K			Banda_3bis.2906.2906.3.dta
									1	804.612	1607.21	2	1606.77	0.4413	1	34.38	1.5	K	SEISENTDASGKIEK	Y			Banda_3bis.2907.2907.2.dta
									1	821.589	1641.16	2	1640.67	0.4892	0	56.96	0.0089	K	GWSMSEQSEESVGGR	V	Oxidation (M)	0.000200000000000.0	Banda_3bis.3440.3440.2.dta
									1	620.543	1858.61	3	1858.85	-0.2458	1	33.13	2	R	HEVEKSEISENTDASGK	I			Banda_3bis.2404.2404.3.dta
									1	633.504	1897.49	3	1895.91	1.5782	1	56.12	0.0097	K	KWENPGLGAESHTDSLR	N			Banda_3.1578.1578.3.dta
									1	634.673	1901	3	1899.98	1.0166	0	33.24	2.4	K	SEVQQPVHPKPLSPDSR	A			Banda_3.1358.1358.3.dta
									1	647.64	1939.9	3	1937.95	1.9541	1	49.08	0.06	R	HRADHPPAEVTSHAASGAK	A			Banda_3.1082.1082.3.dta
									1	656.718	1967.13	3	1965.99	1.1469	0	25.75	12	K	NENEEILERPAQLANAR	E			Banda_3.1812.1812.3.dta
									1	656.742	1967.21	3	1965.99	1.2189	0	41.44	0.31	K	NENEEILERPAQLANAR	E			Banda_3bis.4422.4422.3.dta
									1	676.073	2025.2	3	2024.01	1.1911	2	33.71	1.9	K	KKWENPGLGAESHTDSLR	N			Banda_3.1463.1463.3.dta
									1	700.583	2098.73	3	2098	0.7299	2	39.37	0.44	R	YPHIKDGEDLKDHSTESK	K			Banda_3.1324.1324.3.dta
									1	1069.93	2137.85	2	2138.09	-0.2361	0	51.35	0.03	R	IAWPPPTELGSSGSALEEGIK	M			Banda_3bis.5740.5740.2.dta
									1	1070.09	2138.17	2	2138.09	0.0819	0	50.48	0.041	R	IAWPPPTELGSSGSALEEGIK	M			Banda_3.2292.2292.2.dta
									1	744.271	2229.79	3	2229.08	0.7166	2	56.65	0.0081	R	HEVEKSEISENTDASGKIEK	Y			Banda_3.1264.1264.3.dta
									1	744.684	2231.03	3	2229.08	1.9538	2	58.73	0.0061	R	HEVEKSEISENTDASGKIEK	Y			Banda_3bis.2758.2758.3.dta
									1	890.368	2668.08	3	2666.34	1.7416	1	40.84	0.28	K	DLWASKNENEEILERPAQLANAR	E			Banda_3bis.5096.5096.3.dta
Band 1	MVP_HUMAN	Major vault protein OS=Homo sapiens GN=MVP PE=1 SV=4	495	99551	10	10	17.1	5.34	1	427.362	852.709	2	852.445	0.2633	0	39.15	0.47	R	HADLEIR	L			Banda_3bis.2835.2835.2.dta	emPAI	0.24
									1	436.657	871.3	2	870.554	0.7458	0	44.13	0.27	K	LLQSLGLK	S			Banda_3bis.4523.4523.2.dta
									1	558.132	1114.25	2	1113.6	0.6467	0	60.98	0.0041	K	AQQLAEVEVK	K			Banda_3bis.3582.3582.2.dta
									1	566.761	1131.51	2	1129.6	1.91	0	32.13	4	R	IEGEGSVLQAK	L			Banda_3bis.3446.3446.2.dta
									1	652.474	1302.93	2	1302.61	0.3199	0	33.78	2.1	R	HYCTVANPVSR	D			Banda_3bis.2982.2982.2.dta
									1	772.311	1542.61	2	1541.8	0.802	0	46.97	0.1	K	AQALAIETEAELQR	V			Banda_3bis.4766.4766.2.dta
									1	580.942	1739.8	3	1739.02	0.7855	1	45.05	0.16	R	KEVEVVEIIQATIIR	Q			Banda_3.2550.2550.3.dta
									1	908.642	1815.27	2	1814.95	0.3234	0	48.96	0.053	R	LAQDPFPLYPGEVLEK	D			Banda_3bis.6106.6106.2.dta
									1	1041.03	3120.06	3	3118.58	1.4796	0	109.3	3.1e-08	R	VASGPSPGEGISPQSAQAPQAPGDNHVVPVLR	-			Banda_3bis.4615.4615.3.dta
									1	1112.93	3335.77	3	3333.72	2.0407	0	43.6	0.13	K	SFFLQPGEQLEQGIQDVYVLSEQQGLLLR	A			Banda_3bis.8276.8276.3.dta
Band 1	EF2_HUMAN	Elongation factor 2 OS=Homo sapiens GN=EEF2 PE=1 SV=4	258	96246	7	6	8.9	6.41	1	486.06	970.106	2	968.54	1.5653	0	35.26	1.5	R	GGGQIIPTAR	R			Banda_3bis.3412.3412.2.dta	emPAI	0.12
									1	526.65	1051.29	2	1049.55	1.7351	1	36.69	0.93	K	KSDPVVSYR	E			Banda_3bis.2718.2718.2.dta
									1	547.26	1092.51	2	1092.53	-0.0217	0	26.46	13	R	IMGPNYTPGK	K	Oxidation (M)	0.0200000000.0	Banda_3.1443.1443.2.dta
									1	554.573	1107.13	2	1106.63	0.4971	0	58.36	0.0066	R	VFSGLVSTGLK	V			Banda_3.1995.1995.2.dta
									1	901.234	1800.45	2	1798.89	1.5649	0	68.19	0.00064	K	AYLPVNESFGFTADLR	S			Banda_3bis.6146.6146.2.dta
									1	715.166	2142.48	3	2142.07	0.405	1	43.76	0.16	K	ARPFPDGLAEDIDKGEVSAR	Q			Banda_3.1927.1927.3.dta
									1	715.619	2143.83	3	2142.07	1.764	1	25.77	11	K	ARPFPDGLAEDIDKGEVSAR	Q			Banda_3bis.4764.4764.3.dta
Band 1	OGFR_HUMAN	Opioid growth factor receptor OS=Homo sapiens GN=OGFR PE=1 SV=3	208	73850	4	4	9.7	4.77	1	649.5	1296.98	2	1296.63	0.3537	0	38.49	0.65	R	SVEPQDAGPLER	S			Banda_3bis.3563.3563.2.dta	emPAI	0.1
									1	853.116	1704.22	2	1703.78	0.4319	0	108.75	5.8e-08	K	AGEAAELQDAEVESSAK	S			Banda_3bis.3919.3919.2.dta
									1	905.573	1809.13	2	1808.84	0.2878	0	37.68	0.78	R	EQPPTEPGPQSASEVEK	I			Banda_3bis.3388.3388.2.dta
									1	688.697	2063.07	3	2061.94	1.1334	0	25.91	12	R	SQGDEAGGHGEDRPEPLSPK	E			Banda_3bis.2731.2731.3.dta
Band 1	ACTN4_HUMAN	Alpha-actinin-4 OS=Homo sapiens GN=ACTN4 PE=1 SV=2	205	105319	5	5	6.3	5.27	1	406.526	811.037	2	810.496	0.5403	0	29.28	4.6	K	VQQLVPK	R			Banda_3.1427.1427.2.dta	emPAI	0.07
									1	433.051	864.088	2	863.475	0.6124	0	27.56	8.5	K	ALDFIASK	G			Banda_3bis.4396.4396.2.dta
									1	694.336	1386.66	2	1385.77	0.8912	0	77.56	0.00011	R	VGWEQLLTTIAR	T			Banda_3bis.6932.6932.2.dta
									1	770.143	1538.27	2	1536.77	1.5047	0	48.06	0.068	R	FAIQDISVEETSAK	E			Banda_3bis.5019.5019.2.dta
									1	612.158	1833.45	3	1831.86	1.5903	0	25.22	12	K	MLDAEDIVNTARPDEK	A	Oxidation (M)	0.2000000000000000.0	Banda_3.1868.1868.3.dta
Band 1	GELS_HUMAN	Gelsolin OS=Homo sapiens GN=GSN PE=1 SV=1	199	86043	4	4	7.3	5.9	1	638.31	1274.61	2	1274.71	-0.1037	0	28.32	9.1	K	HVVPNEVVVQR	L			Banda_3.1459.1459.2.dta	emPAI	0.18
									1	660.275	1318.53	2	1318.69	-0.1532	0	71.01	0.00046	K	AGALNSNDAFVLK	T			Banda_3bis.4742.4742.2.dta
									1	833.648	1665.28	2	1664.77	0.5076	1	62.11	0.0026	K	DSQEEEKTEALTSAK	R			Banda_3bis.3176.3176.2.dta
									1	920.147	1838.28	2	1836.89	1.3905	0	40.53	0.36	K	TPSAAYLWVGTGASEAEK	T			Banda_3bis.5247.5247.2.dta
Band 1	ACTN1_HUMAN	Alpha-actinin-1 OS=Homo sapiens GN=ACTN1 PE=1 SV=2	175	103563	4	4	5	5.25	1	433.051	864.088	2	863.475	0.6124	0	27.56	8.5	K	ALDFIASK	G			Banda_3bis.4396.4396.2.dta	emPAI	0.11
									1	443.067	1326.18	3	1324.65	1.5323	1	28.06	7.2	R	RDQALTEEHAR	Q			Banda_3bis.2046.2046.3.dta
									1	694.336	1386.66	2	1385.77	0.8912	0	77.56	0.00011	R	VGWEQLLTTIAR	T			Banda_3bis.6932.6932.2.dta
									1	770.143	1538.27	2	1536.77	1.5047	0	48.06	0.068	R	FAIQDISVEETSAK	E			Banda_3bis.5019.5019.2.dta
Band 1	XPO2_HUMAN	Exportin-2 OS=Homo sapiens GN=CSE1L PE=1 SV=3	162	111145	4	4	5.6	5.51	1	422.959	843.903	2	843.424	0.4788	0	25.46	18	K	NPSVNWK	H			Banda_3bis.3383.3383.2.dta	emPAI	0.03
									1	609.246	1216.48	2	1216.65	-0.1683	0	31.25	4.6	K	SANVNEFPVLK	A			Banda_3bis.4715.4715.2.dta
									1	838.336	1674.66	2	1673.98	0.681	0	27.62	8.5	K	LVLDAFALPLTNLFK	A			Banda_3bis.7956.7956.2.dta
									1	1217.58	2433.14	2	2432.32	0.8232	0	77.58	7.2e-05	K	FLESVEGNQNYPLLLLTLLEK	S			Banda_3bis.8044.8044.2.dta
Band 1	XPO1_HUMAN	Exportin-1 OS=Homo sapiens GN=XPO1 PE=1 SV=1	115	124447	3	3	4.1	5.71	1	727.24	1452.47	2	1451.8	0.6635	0	58.28	0.0068	K	YYGLQILENVIK	T			Banda_3bis.6845.6845.2.dta	emPAI	0.03
									1	811.023	1620.03	2	1618.75	1.2758	1	27.04	9.7	R	EFMKDTDSINLYK	N	Oxidation (M)	0.0020000000000.0	Banda_3bis.4036.4036.2.dta
									1	720.285	2157.83	3	2156.08	1.7554	0	29.64	4.3	R	MAKPEEVLVVENDQGEVVR	E	Oxidation (M)	0.2000000000000000000.0	Banda_3bis.4322.4322.3.dta
Band 2	ADSV_HUMAN	Adseverin OS=Homo sapiens GN=SCIN PE=1 SV=4	2097	80895	79	36	57.2	5.5	1	774.596	773.589	1	773.439	0.1492	0	29.58	8.7	R	NLASITR	I			Banda_2bis.3202.3202.1.dta	emPAI	5
									1	820.547	819.54	1	819.464	0.0754	0	28.26	10	K	QIFVWK	G			Banda_2.2103.2103.1.dta
									1	942.631	941.624	1	939.493	2.1311	0	29.32	7.2	K	QAGLQVWR	I	Gln->pyro-Glu (N-term Q)	1.00000000.0	Banda_2bis.5304.5304.1.dta
									1	476.479	950.943	2	950.493	0.4493	0	32.82	2.2	K	GGQAPAPPTR	L			Banda_2bis.2418.2418.2.dta
									1	957.403	956.396	1	956.519	-0.1235	0	27.86	11	K	QAGLQVWR	I			Banda_2.1851.1851.1.dta
									1	479.37	956.725	2	956.519	0.2055	0	47.55	0.1	K	QAGLQVWR	I			Banda_2.1862.1862.2.dta
									1	479.568	957.122	2	956.519	0.6025	0	33.05	2.7	K	QAGLQVWR	I			Banda_2bis.4330.4330.2.dta
									1	989.525	988.518	1	988.596	-0.078	0	26.59	15	K	DKPLIIYK	N			Banda_2.1620.1620.1.dta
									1	495.427	988.84	2	988.596	0.244	0	32.79	3	K	DKPLIIYK	N			Banda_2bis.3718.3718.2.dta
									1	496.17	990.326	2	988.596	1.73	0	28.52	8.6	K	DKPLIIYK	N			Banda_2.1608.1608.2.dta
									1	505.402	1008.79	2	1008.48	0.3079	1	31.14	3.3	K	QFFKDWR	D	Gln->pyro-Glu (N-term Q)	1.0000000.0	Banda_2.2316.2316.2.dta
									1	515.158	1028.3	2	1027.58	0.7234	0	52.23	0.032	R	SLGGQAVQIR	V			Banda_2bis.3630.3630.2.dta
									1	1036.45	1035.44	1	1035.56	-0.1193	0	26.33	14	K	GAEYVASVLK	C			Banda_2.1842.1842.1.dta
									1	1036.6	1035.59	1	1035.56	0.0317	0	31.71	4	K	GAEYVASVLK	C			Banda_2bis.4344.4344.1.dta
									1	540.121	1078.23	2	1078.59	-0.3605	1	33.53	2.1	K	KGGQAPAPPTR	L			Banda_2.1051.1051.2.dta
									1	549.015	1096.02	2	1095.48	0.5324	1	32.81	2.2	R	DKDQSDGFGK	V			Banda_2bis.1911.1911.2.dta
									1	586.007	1170	2	1169.69	0.3116	1	53.27	0.023	R	LKANQVATGIR	Y			Banda_2.1339.1339.2.dta
									1	586.161	1170.31	2	1169.69	0.6186	1	63.74	0.0021	R	LKANQVATGIR	Y			Banda_2bis.3074.3074.2.dta
									1	597.636	1193.26	2	1192.55	0.7056	0	33.15	2.1	R	ELYHEEFAR	A			Banda_2bis.3614.3614.2.dta
									1	659.073	1316.13	2	1315.59	0.5406	0	86	1.2e-05	K	LYMVSDASGSMR	V			Banda_2.1814.1814.2.dta
									1	666.712	1331.41	2	1331.59	-0.1761	0	61.01	0.0039	K	LYMVSDASGSMR	V	Oxidation (M)	0.002000000000.0	Banda_2.1622.1622.2.dta
									1	667.061	1332.11	2	1331.59	0.5229	0	44.18	0.18	K	LYMVSDASGSMR	V	Oxidation (M)	0.002000000000.0	Banda_2bis.3790.3790.2.dta
									1	674.971	1347.93	2	1347.58	0.348	0	71.59	0.00035	K	LYMVSDASGSMR	V	2 Oxidation (M)	0.002000000020.0	Banda_2.1450.1450.2.dta
									1	675.057	1348.1	2	1347.58	0.5188	0	44.23	0.17	K	LYMVSDASGSMR	V	2 Oxidation (M)	0.002000000020.0	Banda_2bis.3299.3299.2.dta
									1	747.679	1493.34	2	1492.72	0.6238	0	67.03	0.00087	R	ATEVPLSWDSFNK	G			Banda_2.2214.2214.2.dta
									1	1604.53	1603.52	1	1603.72	-0.2011	0	57.95	0.0073	K	TAEEFLQQMNYSK	N	Oxidation (M)	0.0000000020000.0	Banda_2.1791.1791.1.dta
									1	803.093	1604.17	2	1603.72	0.4529	0	86.73	9.3e-06	K	TAEEFLQQMNYSK	N	Oxidation (M)	0.0000000020000.0	Banda_2.1774.1774.2.dta
									1	803.12	1604.22	2	1603.72	0.5061	0	81.25	3.3e-05	K	TAEEFLQQMNYSK	N	Oxidation (M)	0.0000000020000.0	Banda_2bis.4242.4242.2.dta
									1	841.489	1680.96	2	1680.96	0.0064	1	64.23	0.002	R	VSQGKEPVHLLSLFK	D			Banda_2.2046.2046.2.dta
									1	561.862	1682.56	3	1680.96	1.6085	1	38.65	0.59	R	VSQGKEPVHLLSLFK	D			Banda_2bis.5050.5050.3.dta
									1	855.217	1708.42	2	1707.87	0.5509	0	75.96	0.00011	R	DELTTSAFLTVQLDR	S			Banda_2.2456.2456.2.dta
									1	855.288	1708.56	2	1707.87	0.6937	0	46.74	0.09	R	DELTTSAFLTVQLDR	S			Banda_2bis.6178.6178.2.dta
									1	855.54	1709.07	2	1707.87	1.1979	0	47.45	0.085	R	DELTTSAFLTVQLDR	S			Banda_2bis.11790.11790.2.dta
									1	855.804	1709.59	2	1707.87	1.7247	0	52.82	0.022	R	DELTTSAFLTVQLDR	S			Banda_2bis.6374.6374.2.dta
									1	1826.43	1825.42	1	1824.82	0.6041	0	63	0.0021	R	ELQGYESNDFVSYFK	G			Banda_2.2339.2339.1.dta
									1	914.12	1826.22	2	1824.82	1.4042	0	30.67	3.6	R	ELQGYESNDFVSYFK	G			Banda_2bis.5823.5823.2.dta
									1	613.499	1837.47	3	1836.97	0.5052	0	25.04	13	K	AGGVASGLNHVLTNDLTAK	R			Banda_2bis.4722.4722.3.dta
									1	920.199	1838.38	2	1836.97	1.4145	0	33.93	1.6	K	AGGVASGLNHVLTNDLTAK	R			Banda_2bis.4578.4578.2.dta
									1	614.01	1839.01	3	1836.97	2.0403	0	41.21	0.38	K	AGGVASGLNHVLTNDLTAK	R			Banda_2bis.4922.4922.3.dta
									1	1857.72	1856.71	1	1856.96	-0.2531	0	88.3	6.5e-06	R	SELIVVEEGSEPSELIK	V			Banda_2.2187.2187.1.dta
									1	936.248	1870.48	2	1869.98	0.4982	0	77.67	7e-05	K	NTQIQVLPEGGETPIFK	Q			Banda_2.2174.2174.2.dta
									1	624.73	1871.17	3	1869.98	1.1842	0	46.64	0.099	K	NTQIQVLPEGGETPIFK	Q			Banda_2bis.5404.5404.3.dta
									1	936.983	1871.95	2	1869.98	1.9672	0	61.67	0.0035	K	NTQIQVLPEGGETPIFK	Q			Banda_2bis.5446.5446.2.dta
									1	947.955	1893.89	2	1893.93	-0.0371	1	89.35	5.7e-06	K	GASQEEEKGAEYVASVLK	C			Banda_2.2074.2074.2.dta
									1	632.519	1894.54	3	1893.93	0.6038	1	37.12	0.77	K	GASQEEEKGAEYVASVLK	C			Banda_2bis.5183.5183.3.dta
									1	975.151	1948.29	2	1947.88	0.4028	0	77.28	7.5e-05	R	IQEGEEPEEFWNSLGGK	K			Banda_2bis.5962.5962.2.dta
									1	650.597	1948.77	3	1947.88	0.8857	0	37.8	0.71	R	IQEGEEPEEFWNSLGGK	K			Banda_2.2351.2351.3.dta
									1	650.622	1948.84	3	1947.88	0.9586	0	44.4	0.17	R	IQEGEEPEEFWNSLGGK	K			Banda_2bis.5866.5866.3.dta
									1	665.14	1992.4	3	1993.07	-0.6708	1	42.86	0.2	K	AGGVASGLNHVLTNDLTAKR	L			Banda_2bis.4652.4652.3.dta
									1	997.87	1993.73	2	1993.07	0.6554	1	36.72	0.84	K	AGGVASGLNHVLTNDLTAKR	L			Banda_2.1904.1904.2.dta
									1	1039.33	2076.65	2	2075.98	0.6655	1	59.24	0.0045	R	IQEGEEPEEFWNSLGGKK	D			Banda_2bis.5338.5338.2.dta
									1	693.438	2077.29	3	2075.98	1.311	1	25.57	11	R	IQEGEEPEEFWNSLGGKK	D			Banda_2bis.5318.5318.3.dta
									1	1039.75	2077.49	2	2075.98	1.5095	1	61.24	0.0028	R	IQEGEEPEEFWNSLGGKK	D			Banda_2.2144.2144.2.dta
									1	1049.63	2097.24	2	2095.98	1.2624	0	67.57	0.00077	K	DYQTSPLLETQAEDHPPR	L			Banda_2.1790.1790.2.dta
									1	1049.74	2097.47	2	2095.98	1.4924	0	53.05	0.019	K	DYQTSPLLETQAEDHPPR	L			Banda_2bis.4323.4323.2.dta
									1	704.231	2109.67	3	2108.94	0.7329	0	27.03	7.5	K	LHSSPQMAAQHNMVDDGSGK	V			Banda_2bis.3040.3040.3.dta
									1	709.736	2126.19	3	2124.93	1.2542	0	45.26	0.14	K	LHSSPQMAAQHNMVDDGSGK	V	Oxidation (M)	0.00000000000020000000.0	Banda_2.1190.1190.3.dta
									1	710.317	2127.93	3	2128.13	-0.1991	1	52.11	0.027	K	YKAGGVASGLNHVLTNDLTAK	R			Banda_2bis.4747.4747.3.dta
									1	1096.16	2190.31	2	2189.12	1.1899	0	41.69	0.28	R	IVEVDVDANSLNSNDVFVLK	L			Banda_2bis.7443.7443.2.dta
									1	1096.19	2190.36	2	2189.12	1.2359	0	111.1	3e-08	R	IVEVDVDANSLNSNDVFVLK	L			Banda_2.2372.2372.2.dta
									1	1096.39	2190.77	2	2189.12	1.6439	0	109.96	3.7e-08	R	IVEVDVDANSLNSNDVFVLK	L			Banda_2bis.5996.5996.2.dta
									1	742.293	2223.86	3	2224.08	-0.2194	1	29.59	4.2	K	KDYQTSPLLETQAEDHPPR	L			Banda_2bis.3768.3768.3.dta
									1	742.584	2224.73	3	2224.08	0.6548	1	66.38	0.00084	K	KDYQTSPLLETQAEDHPPR	L			Banda_2.1590.1590.3.dta
									1	1277.4	2552.79	2	2552.22	0.5633	0	68.98	0.00041	K	VLGEKPELPDGGDDDDIIADISNR	K			Banda_2.2203.2203.2.dta
									1	852.043	2553.11	3	2552.22	0.8824	0	29.92	3.8	K	VLGEKPELPDGGDDDDIIADISNR	K			Banda_2bis.5630.5630.3.dta
									1	894.861	2681.56	3	2680.32	1.2405	1	69.38	0.00039	K	VLGEKPELPDGGDDDDIIADISNRK	M			Banda_2.2082.2082.3.dta
									1	894.99	2681.95	3	2680.32	1.6287	1	62.83	0.0016	K	VLGEKPELPDGGDDDDIIADISNRK	M			Banda_2bis.5274.5274.3.dta
									1	937.582	2809.72	3	2808.31	1.4155	1	48.42	0.045	K	LHSSPQMAAQHNMVDDGSGKVEIWR	V	Oxidation (M)	0.0000000000002000000000000.0	Banda_2.1602.1602.3.dta
									1	942.461	2824.36	3	2824.3	0.0585	1	38.25	0.55	K	LHSSPQMAAQHNMVDDGSGKVEIWR	V	2 Oxidation (M)	0.0000002000002000000000000.0	Banda_2.1532.1532.3.dta
									1	942.769	2825.29	3	2824.3	0.9846	1	44.03	0.14	K	LHSSPQMAAQHNMVDDGSGKVEIWR	V	2 Oxidation (M)	0.0000002000002000000000000.0	Banda_2bis.3640.3640.3.dta
									1	980.447	2938.32	3	2938.52	-0.2034	0	27.21	6.3	K	LELVPVPQSAHGDFYVGDAYLVLHTAK	T			Banda_2.2358.2358.3.dta
									1	980.905	2939.69	3	2938.52	1.1697	0	41.26	0.24	K	LELVPVPQSAHGDFYVGDAYLVLHTAK	T			Banda_2bis.6138.6138.3.dta
									1	1070.36	3208.05	3	3207.53	0.5172	0	69.35	0.00029	R	VTVVAEENPFSMAMLLSEECFILDHGAAK	Q			Banda_2bis.7555.7555.3.dta
									1	1075.55	3223.63	3	3223.52	0.1102	0	55.79	0.0082	R	VTVVAEENPFSMAMLLSEECFILDHGAAK	Q	Oxidation (M)	0.00000000000200000000000000000.0	Banda_2bis.7038.7038.3.dta
									1	1076.04	3225.11	3	3223.52	1.5862	0	25.75	6.7	R	VTVVAEENPFSMAMLLSEECFILDHGAAK	Q	Oxidation (M)	0.00000000000200000000000000000.0	Banda_2bis.7587.7587.3.dta
									1	1080.69	3239.05	3	3239.52	-0.4647	0	86.78	5.4e-06	R	VTVVAEENPFSMAMLLSEECFILDHGAAK	Q	2 Oxidation (M)	0.00000000000202000000000000000.0	Banda_2.2524.2524.3.dta
									1	1080.74	3239.19	3	3239.52	-0.3267	0	98.83	3.4e-07	R	VTVVAEENPFSMAMLLSEECFILDHGAAK	Q	2 Oxidation (M)	0.00000000000202000000000000000.0	Banda_2bis.6568.6568.3.dta
									1	1080.92	3239.74	3	3239.52	0.2193	0	45.4	0.088	R	VTVVAEENPFSMAMLLSEECFILDHGAAK	Q	2 Oxidation (M)	0.00000000000202000000000000000.0	Banda_2.2739.2739.3.dta
									1	1104.23	3309.66	3	3308.74	0.9147	1	76.94	6.1e-05	R	IEKLELVPVPQSAHGDFYVGDAYLVLHTAK	T			Banda_2bis.5911.5911.3.dta
Band 2	MX1_HUMAN	Interferon-induced GTP-binding protein Mx1 OS=Homo sapiens GN=MX1 PE=1 SV=4	472	75872	9	8	15.6	5.6	1	419.463	836.912	2	836.464	0.4473	0	33.93	1.7	R	TFETIVK	Q			Banda_2.1706.1706.2.dta	emPAI	0.27
									1	431.583	861.152	2	859.465	1.6866	0	26.64	12	R	ITEELQK	Y			Banda_2bis.2754.2754.2.dta
									1	497.679	993.343	2	992.554	0.7884	0	39.68	0.56	R	LAFTDVSIK	N			Banda_2bis.4878.4878.2.dta
									1	609.139	1216.26	2	1215.65	0.6169	1	70.43	0.00046	K	GTEDKVVDVVR	N			Banda_2.1494.1494.2.dta
									1	700.364	1398.71	2	1397.79	0.9248	0	63.33	0.0027	K	SSVLEALSGVALPR	G			Banda_2bis.6266.6266.2.dta
									1	819.583	1637.15	2	1636.9	0.2483	0	52.18	0.026	R	DVPDLTLIDLPGITR	V			Banda_2.2650.2650.2.dta
									1	972.286	1942.56	2	1941.98	0.5811	0	117.12	7.7e-09	R	GQQEIQDQLSLSEALQR	E			Banda_2bis.5256.5256.2.dta
									1	751.641	2251.9	3	2251.21	0.6946	0	26.99	7.7	R	ALGVEQDLALPAIAVIGDQSSGK	S			Banda_2.2546.2546.3.dta
									1	1127.48	2252.94	2	2251.21	1.7375	0	80.73	3.4e-05	R	ALGVEQDLALPAIAVIGDQSSGK	S			Banda_2bis.6475.6475.2.dta
Band 2	IF4B_HUMAN	Eukaryotic translation initiation factor 4B OS=Homo sapiens GN=EIF4B PE=1 SV=2	188	69167	5	4	9.8	5.55	1	415.441	828.867	2	828.482	0.3849	0	42.8	0.33	R	GLNISAVR	L			Banda_2bis.3896.3896.2.dta	emPAI	0.23
									1	647.765	1293.51	2	1293.63	-0.1167	0	45.55	0.15	K	VAPAQPSEEGPGR	K			Banda_2bis.2686.2686.2.dta
									1	648.099	1294.18	2	1293.63	0.5513	0	36.06	1.1	K	VAPAQPSEEGPGR	K			Banda_2.1242.1242.2.dta
									1	439.3	1314.88	3	1314.6	0.2814	2	48.06	0.09	R	RGDDSFGDKYR	D			Banda_2bis.2810.2810.3.dta
									1	1035.3	3102.87	3	3101.49	1.378	1	63.13	0.0013	K	GFGYAEFEDLDSLLSALSLNEESLGNRR	I			Banda_2bis.7907.7907.3.dta
Band 2	SRC8_HUMAN	Src substrate cortactin OS=Homo sapiens GN=CTTN PE=1 SV=2	167	61720	3	3	6.2	5.24	1	435.052	868.09	2	867.391	0.6987	0	27.15	7.6	K	FGVQMDR	V	Oxidation (M)	0.0000200.0	Banda_2bis.2915.2915.2.dta	emPAI	0.12
									1	575.926	1149.84	2	1149.58	0.259	1	49.31	0.057	K	YGVQADRVDK	S			Banda_2.1254.1254.2.dta
									1	938.187	1874.36	2	1873.87	0.4903	0	93.24	1.9e-06	K	NASTFEDVTQVSSAYQK	T			Banda_2bis.4740.4740.2.dta
Band 2	ACTA_HUMAN	Actin, aortic smooth muscle OS=Homo sapiens GN=ACTA2 PE=1 SV=1	163	42381	4	3	10.1	5.23	1	488.528	975.041	2	975.441	-0.4004	0	38.4	0.82	K	AGFAGDDAPR	A			Banda_2.1394.1394.2.dta	emPAI	0.29
									1	488.698	975.381	2	975.441	-0.0604	0	53.74	0.029	K	AGFAGDDAPR	A			Banda_2bis.3039.3039.2.dta
									1	678.033	1354.05	2	1353.62	0.4356	1	44.16	0.18	K	DSYVGDEAQSKR	G			Banda_2bis.2638.2638.2.dta
									1	896.651	1791.29	2	1789.88	1.4032	0	65.12	0.0013	K	SYELPDGQVITIGNER	F			Banda_2bis.5570.5570.2.dta
Band 2	DDX3X_HUMAN	ATP-dependent RNA helicase DDX3X OS=Homo sapiens GN=DDX3X PE=1 SV=3	144	73597	6	4	7.4	6.73	1	581.268	1160.52	2	1162.58	-2.0611	0	33.84	2.6	R	VGSTSENITQK	V			Banda_2bis.2527.2527.2.dta	emPAI	0.1
									1	582.187	1162.36	2	1162.58	-0.2233	0	37.24	0.97	R	VGSTSENITQK	V			Banda_2.1207.1207.2.dta
									1	624.735	1247.46	2	1245.64	1.8205	1	26.09	14	K	VVWVEESDKR	S			Banda_2bis.3510.3510.2.dta
									1	681.629	1361.24	2	1360.59	0.6584	0	27.65	8.1	R	QSSGASSSSFSSSR	A			Banda_2bis.2475.2475.2.dta
									1	763.209	1524.4	2	1523.77	0.6306	0	55.93	0.011	R	VGNLGLATSFFNER	N			Banda_2bis.5971.5971.2.dta
									1	763.577	1525.14	2	1523.77	1.3664	0	26.58	9.8	R	VGNLGLATSFFNER	N			Banda_2.2376.2376.2.dta
Band 2	NCPR_HUMAN	NADPH--cytochrome P450 reductase OS=Homo sapiens GN=POR PE=1 SV=2	95	77097	3	3	8	5.38	1	607.989	1213.96	2	1212.52	1.4403	0	35.66	1.4	K	TYEHFNAMGK	Y	Oxidation (M)	0.0000000200.0	Banda_2.1282.1282.2.dta	emPAI	0.05
									1	1059.95	2117.89	2	2116.02	1.8629	0	26.81	9	R	NIIVFYGSQTGTAEEFANR	L			Banda_2bis.5595.5595.2.dta
									1	906.601	2716.78	3	2715.36	1.4193	1	39.3	0.36	K	IRYESGDHVAVYPANDSALVNQLGK	I			Banda_2bis.4760.4760.3.dta
Band 3	ACTB_HUMAN	Actin, cytoplasmic 1 OS=Homo sapiens GN=ACTB PE=1 SV=1	1868	42052	146	28	86.1	5.29	1	644.516	643.509	1	643.427	0.0819	0	25.22	25	R	GILTLK	Y			Banda_4.1831.1831.1.dta	emPAI	76.63
									1	454.01	906.006	2	904.444	1.562	1	31.12	4	K	CDVDIRK	D			Banda_4bis.2422.2422.2.dta
									1	488.125	974.236	2	975.441	-1.2054	0	76.53	0.00013	K	AGFAGDDAPR	A			Banda_4.1431.1431.2.dta
									1	976.581	975.574	1	975.441	0.1327	0	30.21	6.7	K	AGFAGDDAPR	A			Banda_4bis.3072.3072.1.dta
									1	488.937	975.859	2	975.441	0.4176	0	61.58	0.0038	K	AGFAGDDAPR	A			Banda_4bis.3094.3094.2.dta
									1	489.606	977.197	2	975.441	1.7556	0	32.84	2.7	K	AGFAGDDAPR	A			Banda_4bis.3300.3300.2.dta
									1	998.45	997.443	1	997.479	-0.0363	0	33.35	2.6	R	DLTDYLMK	I			Banda_4.2298.2298.1.dta
									1	499.97	997.925	2	997.479	0.4456	0	44.25	0.18	R	DLTDYLMK	I			Banda_4.2296.2296.2.dta
									1	500.039	998.064	2	997.479	0.5846	0	37.34	0.87	R	DLTDYLMK	I			Banda_4bis.5576.5576.2.dta
									1	1013.31	1012.3	1	1013.47	-1.1692	0	60.14	0.0048	R	DLTDYLMK	I	Oxidation (M)	0.00000020.0	Banda_4bis.4963.4963.1.dta
									1	507.799	1013.58	2	1013.47	0.1097	0	40.83	0.53	R	DLTDYLMK	I	Oxidation (M)	0.00000020.0	Banda_4.2075.2075.2.dta
									1	1015.4	1014.39	1	1013.47	0.9198	0	37.88	1.1	R	DLTDYLMK	I	Oxidation (M)	0.00000020.0	Banda_4.2078.2078.1.dta
									1	1015.49	1014.48	1	1013.47	1.0058	0	40.7	0.57	R	DLTDYLMK	I	Oxidation (M)	0.00000020.0	Banda_4bis.5019.5019.1.dta
									1	1132.38	1131.37	1	1131.52	-0.1519	0	39.05	0.7	R	GYSFTTTAER	E			Banda_4.1642.1642.1.dta
									1	1132.56	1131.56	1	1131.52	0.0371	0	38.91	0.83	R	GYSFTTTAER	E			Banda_4bis.3782.3782.1.dta
									1	1134.43	1133.42	1	1131.52	1.9051	0	31.08	4.7	R	GYSFTTTAER	E			Banda_4.1646.1646.1.dta
									1	1161.47	1160.46	1	1160.61	-0.1524	0	39.27	0.72	K	EITALAPSTMK	I			Banda_4bis.4182.4182.1.dta
									1	1161.54	1160.53	1	1160.61	-0.0834	0	47.98	0.1	K	EITALAPSTMK	I			Banda_4.1782.1782.1.dta
									1	1163.56	1162.55	1	1160.61	1.9386	0	48.72	0.081	K	EITALAPSTMK	I			Banda_4.1799.1799.1.dta
									1	586.47	1170.93	2	1170.56	0.3621	0	47.04	0.1	R	HQGVMVGMGQK	D			Banda_4bis.2966.2966.2.dta
									1	588.748	1175.48	2	1176.61	-1.1242	0	45.98	0.16	K	EITALAPSTMK	I	Oxidation (M)	0.00000000020.0	Banda_4bis.3650.3650.2.dta
									1	1177.49	1176.48	1	1176.61	-0.1253	0	44.39	0.22	K	EITALAPSTMK	I	Oxidation (M)	0.00000000020.0	Banda_4bis.3566.3566.1.dta
									1	1177.51	1176.5	1	1176.61	-0.1083	0	44.13	0.23	K	EITALAPSTMK	I	Oxidation (M)	0.00000000020.0	Banda_4.1566.1566.1.dta
									1	1179.51	1178.51	1	1176.61	1.9007	0	43.25	0.26	K	EITALAPSTMK	I	Oxidation (M)	0.00000000020.0	Banda_4bis.3579.3579.1.dta
									1	1179.52	1178.52	1	1176.61	1.9107	0	60.93	0.0045	K	EITALAPSTMK	I	Oxidation (M)	0.00000000020.0	Banda_4.1570.1570.1.dta
									1	594.177	1186.34	2	1186.56	-0.2201	0	30.81	4.4	R	HQGVMVGMGQK	D	Oxidation (M)	0.00000002000.0	Banda_4bis.2235.2235.2.dta
									1	594.46	1186.9	2	1186.56	0.3461	0	45.61	0.15	R	HQGVMVGMGQK	D	Oxidation (M)	0.00002000000.0	Banda_4.1246.1246.2.dta
									1	599.707	1197.4	2	1197.7	-0.2994	0	39.99	0.5	R	AVFPSIVGRPR	H			Banda_4bis.6003.6003.2.dta
									1	600.126	1198.24	2	1197.7	0.5386	0	42.28	0.29	R	AVFPSIVGRPR	H			Banda_4bis.4491.4491.2.dta
									1	600.589	1199.16	2	1197.52	1.6489	0	32.38	2.9	K	DSYVGDEAQSK	R			Banda_4bis.2815.2815.2.dta
									1	401.18	1200.52	3	1202.55	-2.037	0	51.09	0.049	R	HQGVMVGMGQK	D	2 Oxidation (M)	0.00002002000.0	Banda_4bis.1990.1990.3.dta
									1	602.235	1202.45	2	1202.55	-0.0988	0	29.61	6.6	R	HQGVMVGMGQK	D	2 Oxidation (M)	0.00002002000.0	Banda_4.1070.1070.2.dta
									1	678.085	1354.16	2	1353.62	0.5396	1	56.52	0.01	K	DSYVGDEAQSKR	G			Banda_4bis.2694.2694.2.dta
									1	749.68	1497.35	2	1498.67	-1.323	0	51.72	0.03	K	QEYDESGPSIVHR	K	Gln->pyro-Glu (N-term Q)	1.0000000000000.0	Banda_4bis.4094.4094.2.dta
									1	749.969	1497.92	2	1498.67	-0.746	0	25.21	16	K	QEYDESGPSIVHR	K	Gln->pyro-Glu (N-term Q)	1.0000000000000.0	Banda_4.1499.1499.2.dta
									1	500.389	1498.14	3	1498.67	-0.524	0	33.02	2.2	K	QEYDESGPSIVHR	K	Gln->pyro-Glu (N-term Q)	1.0000000000000.0	Banda_4.1498.1498.3.dta
									1	1499.56	1498.56	1	1498.67	-0.1131	0	40.16	0.47	K	QEYDESGPSIVHR	K	Gln->pyro-Glu (N-term Q)	1.0000000000000.0	Banda_4bis.4031.4031.1.dta
									1	1499.61	1498.6	1	1498.67	-0.0671	0	51.34	0.038	K	QEYDESGPSIVHR	K	Gln->pyro-Glu (N-term Q)	1.0000000000000.0	Banda_4.1728.1728.1.dta
									1	750.608	1499.2	2	1498.67	0.532	0	52.54	0.025	K	QEYDESGPSIVHR	K	Gln->pyro-Glu (N-term Q)	1.0000000000000.0	Banda_4.1722.1722.2.dta
									1	750.958	1499.9	2	1498.67	1.2318	0	31.54	3.9	K	QEYDESGPSIVHR	K	Gln->pyro-Glu (N-term Q)	1.0000000000000.0	Banda_4bis.3850.3850.2.dta
									1	1501.66	1500.66	1	1498.67	1.9879	0	68.36	0.00082	K	QEYDESGPSIVHR	K	Gln->pyro-Glu (N-term Q)	1.0000000000000.0	Banda_4bis.4051.4051.1.dta
									1	751.433	1500.85	2	1498.67	2.183	0	50.88	0.047	K	QEYDESGPSIVHR	K	Gln->pyro-Glu (N-term Q)	1.0000000000000.0	Banda_4bis.4050.4050.2.dta
									1	1515.62	1514.61	1	1514.74	-0.1331	0	74.13	0.00021	K	IWHHTFYNELR	V			Banda_4.1714.1714.1.dta
									1	1516.59	1515.58	1	1515.7	-0.1137	0	64.55	0.0018	K	QEYDESGPSIVHR	K			Banda_4.1487.1487.1.dta
									1	1516.65	1515.64	1	1514.74	0.8969	0	45.72	0.15	K	IWHHTFYNELR	V			Banda_4.1710.1710.1.dta
									1	1516.69	1515.68	1	1515.7	-0.0157	0	31.12	4.4	K	QEYDESGPSIVHR	K			Banda_4bis.3474.3474.1.dta
									1	759.516	1517.02	2	1515.7	1.3215	0	40.26	0.47	K	QEYDESGPSIVHR	K			Banda_4.1474.1474.2.dta
									1	806.806	1611.6	2	1609.84	1.7593	1	48.27	0.071	R	DLTDYLMKILTER	G			Banda_4bis.7812.7812.2.dta
									1	814.246	1626.48	2	1625.83	0.6444	1	50.76	0.037	R	DLTDYLMKILTER	G	Oxidation (M)	0.0000002000000.0	Banda_4bis.7246.7246.2.dta
									1	814.613	1627.21	2	1626.76	0.4471	1	45.32	0.13	K	QEYDESGPSIVHRK	C	Gln->pyro-Glu (N-term Q)	1.00000000000000.0	Banda_4bis.3539.3539.2.dta
									1	543.691	1628.05	3	1626.76	1.288	1	39.78	0.53	K	QEYDESGPSIVHRK	C	Gln->pyro-Glu (N-term Q)	1.00000000000000.0	Banda_4.1510.1510.3.dta
									1	815.167	1628.32	2	1626.76	1.5561	1	35.81	1.2	K	QEYDESGPSIVHRK	C	Gln->pyro-Glu (N-term Q)	1.00000000000000.0	Banda_4.1514.1514.2.dta
									1	895.098	1788.18	2	1789.88	-1.703	0	97.53	7.9e-07	K	SYELPDGQVITIGNER	F			Banda_4bis.5771.5771.2.dta
									1	1790.76	1789.76	1	1789.88	-0.1289	0	39.23	0.6	K	SYELPDGQVITIGNER	F			Banda_4.2275.2275.1.dta
									1	1790.77	1789.76	1	1789.88	-0.1229	0	70.23	0.00048	K	SYELPDGQVITIGNER	F			Banda_4bis.5691.5691.1.dta
									1	896.206	1790.4	2	1789.88	0.5132	0	91.97	2.7e-06	K	SYELPDGQVITIGNER	F			Banda_4bis.5262.5262.2.dta
									1	896.222	1790.43	2	1789.88	0.5452	0	75.65	0.00012	K	SYELPDGQVITIGNER	F			Banda_4.2131.2131.2.dta
									1	896.35	1790.68	2	1789.88	0.8002	0	48.49	0.065	K	SYELPDGQVITIGNER	F			Banda_4.2363.2363.2.dta
									1	597.947	1790.82	3	1789.88	0.9351	0	67.89	0.00084	K	SYELPDGQVITIGNER	F			Banda_4.2278.2278.3.dta
									1	598.028	1791.06	3	1789.88	1.1769	0	49.28	0.059	K	SYELPDGQVITIGNER	F			Banda_4bis.5686.5686.3.dta
									1	1792.8	1791.8	1	1789.88	1.9121	0	48.87	0.066	K	SYELPDGQVITIGNER	F			Banda_4.2284.2284.1.dta
									1	1792.82	1791.81	1	1789.88	1.9251	0	56.1	0.012	K	SYELPDGQVITIGNER	F			Banda_4bis.5707.5707.1.dta
									1	649.275	1944.8	3	1945.89	-1.0854	0	31.48	3.2	K	YPIEHGIVTNWDDMEK	I			Banda_4.2106.2107.3.dta
									1	974.362	1946.71	2	1945.89	0.8206	0	73.52	0.00018	K	YPIEHGIVTNWDDMEK	I			Banda_4.2090.2090.2.dta
									1	974.725	1947.43	2	1945.89	1.5468	0	81.44	2.8e-05	K	YPIEHGIVTNWDDMEK	I			Banda_4bis.5187.5187.2.dta
									1	651.983	1952.93	3	1953.06	-0.1305	0	29.46	5.4	R	VAPEEHPVLLTEAPLNPK	A			Banda_4bis.4690.4690.3.dta
									1	1953.99	1952.98	1	1953.06	-0.0784	0	67.11	0.00094	R	VAPEEHPVLLTEAPLNPK	A			Banda_4bis.4728.4728.1.dta
									1	1954.06	1953.05	1	1953.06	-0.0094	0	89.04	6e-06	R	VAPEEHPVLLTEAPLNPK	A			Banda_4.1934.1934.1.dta
									1	977.753	1953.49	2	1953.06	0.4348	0	74.48	0.00014	R	VAPEEHPVLLTEAPLNPK	A			Banda_4.1980.1980.2.dta
									1	1955.13	1954.12	1	1953.06	1.0666	0	69.49	0.00053	R	VAPEEHPVLLTEAPLNPK	A			Banda_4.1926.1926.1.dta
									1	652.472	1954.4	3	1953.06	1.3386	0	27.78	6.4	R	VAPEEHPVLLTEAPLNPK	A			Banda_4bis.4898.4898.3.dta
									1	982.093	1962.17	2	1961.88	0.2887	0	60.95	0.0036	K	YPIEHGIVTNWDDMEK	I	Oxidation (M)	0.0000000000000200.0	Banda_4.1940.1940.2.dta
									1	982.192	1962.37	2	1961.88	0.4859	0	54.89	0.013	K	YPIEHGIVTNWDDMEK	I	Oxidation (M)	0.0000000000000200.0	Banda_4bis.4771.4771.2.dta
									1	655.413	1963.22	3	1961.88	1.3346	0	28.24	6.4	K	YPIEHGIVTNWDDMEK	I	Oxidation (M)	0.0000000000000200.0	Banda_4bis.4858.4858.3.dta
									1	1109.12	2216.23	2	2214.06	2.1668	0	54.77	0.015	K	DLYANTVLSGGTTMYPGIADR	M			Banda_4bis.6012.6012.2.dta
									1	1115.97	2229.93	2	2230.06	-0.1262	0	124.04	1.6e-09	K	DLYANTVLSGGTTMYPGIADR	M	Oxidation (M)	0.000000000000020000000.0	Banda_4.2238.2238.2.dta
									1	1116.16	2230.31	2	2230.06	0.2558	0	84.27	1.6e-05	K	DLYANTVLSGGTTMYPGIADR	M	Oxidation (M)	0.000000000000020000000.0	Banda_4bis.5598.5598.2.dta
									1	744.505	2230.49	3	2230.06	0.435	0	31.89	2.4	K	DLYANTVLSGGTTMYPGIADR	M	Oxidation (M)	0.000000000000020000000.0	Banda_4bis.5602.5602.3.dta
									1	1117	2231.99	2	2230.06	1.9298	0	111.25	3.3e-08	K	DLYANTVLSGGTTMYPGIADR	M	Oxidation (M)	0.000000000000020000000.0	Banda_4.2230.2230.2.dta
									1	1117.05	2232.08	2	2230.06	2.0218	0	87.84	7.5e-06	K	DLYANTVLSGGTTMYPGIADR	M	Oxidation (M)	0.000000000000020000000.0	Banda_4bis.5819.5819.2.dta
									1	1172.36	2342.7	2	2342.16	0.5418	1	116.45	7.9e-09	R	KDLYANTVLSGGTTMYPGIADR	M			Banda_4bis.5276.5276.2.dta
									1	1172.43	2342.85	2	2342.16	0.6958	1	103.88	1.5e-07	R	KDLYANTVLSGGTTMYPGIADR	M			Banda_4.2114.2114.2.dta
									1	1180.13	2358.25	2	2358.15	0.1009	1	79.27	5.1e-05	R	KDLYANTVLSGGTTMYPGIADR	M	Oxidation (M)	0.0000000000000020000000.0	Banda_4.2031.2031.2.dta
									1	1180.35	2358.68	2	2358.15	0.5309	1	95.78	9.3e-07	R	KDLYANTVLSGGTTMYPGIADR	M	Oxidation (M)	0.0000000000000020000000.0	Banda_4bis.4955.4955.2.dta
									1	787.358	2359.05	3	2358.15	0.9002	1	32.28	2.5	R	KDLYANTVLSGGTTMYPGIADR	M	Oxidation (M)	0.0000000000000020000000.0	Banda_4bis.5127.5127.3.dta
									1	787.765	2360.27	3	2358.15	2.12	1	60.45	0.0039	R	KDLYANTVLSGGTTMYPGIADR	M	Oxidation (M)	0.0000000000000020000000.0	Banda_4.1990.1990.3.dta
									1	789.938	2366.79	3	2366.06	0.7279	1	51.63	0.024	R	HQGVMVGMGQKDSYVGDEAQSK	R	Oxidation (M)	0.0000000200000000000000.0	Banda_4.1394.1394.3.dta
									1	790.129	2367.37	3	2366.06	1.3027	1	31.88	2.7	R	HQGVMVGMGQKDSYVGDEAQSK	R	Oxidation (M)	0.0000000200000000000000.0	Banda_4bis.3230.3230.3.dta
									1	1192.33	2382.64	2	2382.06	0.5834	1	57.7	0.006	R	HQGVMVGMGQKDSYVGDEAQSK	R	2 Oxidation (M)	0.0000200200000000000000.0	Banda_4.1331.1331.2.dta
									1	795.428	2383.26	3	2382.06	1.2056	1	35.95	1.1	R	HQGVMVGMGQKDSYVGDEAQSK	R	2 Oxidation (M)	0.0000200200000000000000.0	Banda_4bis.3050.3050.3.dta
									1	795.511	2383.51	3	2382.06	1.4519	1	38.02	0.57	R	HQGVMVGMGQKDSYVGDEAQSK	R	2 Oxidation (M)	0.0000200200000000000000.0	Banda_4.1318.1318.3.dta
									1	836.779	2507.32	3	2506.17	1.1465	2	28.94	5.2	R	HQGVMVGMGQKDSYVGDEAQSKR	G			Banda_4bis.3492.3492.3.dta
									1	841.888	2522.64	3	2522.16	0.4774	2	54.01	0.013	R	HQGVMVGMGQKDSYVGDEAQSKR	G	Oxidation (M)	0.00000002000000000000000.0	Banda_4.1332.1332.3.dta
									1	842.025	2523.05	3	2522.16	0.8896	2	45.17	0.11	R	HQGVMVGMGQKDSYVGDEAQSKR	G	Oxidation (M)	0.00000002000000000000000.0	Banda_4bis.3096.3096.3.dta
									1	847.262	2538.76	3	2538.16	0.6053	2	47.96	0.053	R	HQGVMVGMGQKDSYVGDEAQSKR	G	2 Oxidation (M)	0.00002002000000000000000.0	Banda_4.1274.1274.3.dta
									1	1275.1	2548.19	2	2549.17	-0.9771	0	47.88	0.065	K	LCYVALDFEQEMATAASSSSLEK	S			Banda_4bis.8114.8114.2.dta
									1	1275.49	2548.98	2	2549.17	-0.1911	0	56.51	0.0075	K	LCYVALDFEQEMATAASSSSLEK	S			Banda_4bis.9589.9589.2.dta
									1	1275.75	2549.48	2	2549.17	0.3149	0	94.66	1.3e-06	K	LCYVALDFEQEMATAASSSSLEK	S			Banda_4bis.7266.7266.2.dta
									1	1275.76	2549.51	2	2549.17	0.3389	0	82.16	2.2e-05	K	LCYVALDFEQEMATAASSSSLEK	S			Banda_4bis.7028.7028.2.dta
									1	1275.93	2549.84	2	2549.17	0.6729	0	56.32	0.0076	K	LCYVALDFEQEMATAASSSSLEK	S			Banda_4bis.8421.8421.2.dta
									1	851.005	2549.99	3	2549.17	0.8282	0	76.42	7.7e-05	K	LCYVALDFEQEMATAASSSSLEK	S			Banda_4.2646.2646.3.dta
									1	1276.22	2550.43	2	2549.17	1.2629	0	48.31	0.057	K	LCYVALDFEQEMATAASSSSLEK	S			Banda_4bis.9177.9177.2.dta
									1	1276.24	2550.47	2	2549.17	1.3069	0	65.18	0.0011	K	LCYVALDFEQEMATAASSSSLEK	S			Banda_4bis.7694.7694.2.dta
									1	1276.39	2550.76	2	2549.17	1.5969	0	94.58	1.1e-06	K	LCYVALDFEQEMATAASSSSLEK	S			Banda_4.2878.2878.2.dta
									1	1276.58	2551.14	2	2549.17	1.9709	0	89.99	3.8e-06	K	LCYVALDFEQEMATAASSSSLEK	S			Banda_4bis.8664.8664.2.dta
									1	1282.55	2563.09	2	2565.16	-2.074	0	74.27	0.00014	K	LCYVALDFEQEMATAASSSSLEK	S	Oxidation (M)	0.00000000000200000000000.0	Banda_4bis.8318.8318.2.dta
									1	1282.64	2563.28	2	2565.16	-1.886	0	99.14	4.9e-07	K	LCYVALDFEQEMATAASSSSLEK	S	Oxidation (M)	0.00000000000200000000000.0	Banda_4bis.7412.7412.2.dta
									1	1282.65	2563.29	2	2565.16	-1.872	0	57.93	0.0065	K	LCYVALDFEQEMATAASSSSLEK	S	Oxidation (M)	0.00000000000200000000000.0	Banda_4.2642.2642.2.dta
									1	1282.73	2563.45	2	2565.16	-1.71	0	77.19	7.3e-05	K	LCYVALDFEQEMATAASSSSLEK	S	Oxidation (M)	0.00000000000200000000000.0	Banda_4bis.9140.9140.2.dta
									1	1283	2563.98	2	2565.16	-1.18	0	99.4	3.8e-07	K	LCYVALDFEQEMATAASSSSLEK	S	Oxidation (M)	0.00000000000200000000000.0	Banda_4bis.7618.7618.2.dta
									1	1283.41	2564.81	2	2565.16	-0.354	0	133.09	1.6e-10	K	LCYVALDFEQEMATAASSSSLEK	S	Oxidation (M)	0.00000000000200000000000.0	Banda_4.2315.2315.2.dta
									1	1283.46	2564.9	2	2565.16	-0.26	0	132.65	1.7e-10	K	LCYVALDFEQEMATAASSSSLEK	S	Oxidation (M)	0.00000000000200000000000.0	Banda_4bis.6151.6151.2.dta
									1	856.001	2564.98	3	2565.16	-0.1806	0	88.88	4.2e-06	K	LCYVALDFEQEMATAASSSSLEK	S	Oxidation (M)	0.00000000000200000000000.0	Banda_4.2342.2342.3.dta
									1	1283.7	2565.38	2	2565.16	0.22	0	114.2	1.5e-08	K	LCYVALDFEQEMATAASSSSLEK	S	Oxidation (M)	0.00000000000200000000000.0	Banda_4.2575.2575.2.dta
									1	1283.73	2565.44	2	2565.16	0.282	0	100.8	3.2e-07	K	LCYVALDFEQEMATAASSSSLEK	S	Oxidation (M)	0.00000000000200000000000.0	Banda_4bis.6626.6626.2.dta
									1	1283.85	2565.68	2	2565.16	0.514	0	101.91	2.1e-07	K	LCYVALDFEQEMATAASSSSLEK	S	Oxidation (M)	0.00000000000200000000000.0	Banda_4.2930.2930.2.dta
									1	1283.88	2565.74	2	2565.16	0.578	0	107.68	5.5e-08	K	LCYVALDFEQEMATAASSSSLEK	S	Oxidation (M)	0.00000000000200000000000.0	Banda_4bis.6837.6837.2.dta
									1	1283.97	2565.92	2	2565.16	0.758	0	94.25	1.2e-06	K	LCYVALDFEQEMATAASSSSLEK	S	Oxidation (M)	0.00000000000200000000000.0	Banda_4bis.8863.8863.2.dta
									1	1283.99	2565.96	2	2565.16	0.798	0	116.8	6.9e-09	K	LCYVALDFEQEMATAASSSSLEK	S	Oxidation (M)	0.00000000000200000000000.0	Banda_4bis.7053.7053.2.dta
									1	856.469	2566.39	3	2565.16	1.2243	0	27.55	6.9	K	LCYVALDFEQEMATAASSSSLEK	S	Oxidation (M)	0.00000000000200000000000.0	Banda_4bis.11580.11580.3.dta
									1	1284.21	2566.4	2	2565.16	1.242	0	51.59	0.027	K	LCYVALDFEQEMATAASSSSLEK	S	Oxidation (M)	0.00000000000200000000000.0	Banda_4bis.11564.11564.2.dta
									1	1284.27	2566.52	2	2565.16	1.362	0	120.31	3.3e-09	K	LCYVALDFEQEMATAASSSSLEK	S	Oxidation (M)	0.00000000000200000000000.0	Banda_4bis.11963.11963.2.dta
									1	856.52	2566.54	3	2565.16	1.3761	0	27.34	6.5	K	LCYVALDFEQEMATAASSSSLEK	S	Oxidation (M)	0.00000000000200000000000.0	Banda_4bis.6295.6295.3.dta
									1	1284.31	2566.6	2	2565.16	1.434	0	116.73	7.1e-09	K	LCYVALDFEQEMATAASSSSLEK	S	Oxidation (M)	0.00000000000200000000000.0	Banda_4bis.8649.8649.2.dta
									1	1284.31	2566.61	2	2565.16	1.444	0	128.85	4.3e-10	K	LCYVALDFEQEMATAASSSSLEK	S	Oxidation (M)	0.00000000000200000000000.0	Banda_4bis.5872.5872.2.dta
									1	1284.45	2566.89	2	2565.16	1.728	0	130.14	3.2e-10	K	LCYVALDFEQEMATAASSSSLEK	S	Oxidation (M)	0.00000000000200000000000.0	Banda_4bis.7253.7253.2.dta
									1	1284.53	2567.05	2	2565.16	1.89	0	98.37	5.1e-07	K	LCYVALDFEQEMATAASSSSLEK	S	Oxidation (M)	0.00000000000200000000000.0	Banda_4bis.8057.8057.2.dta
									1	1284.53	2567.05	2	2565.16	1.892	0	101.98	2.2e-07	K	LCYVALDFEQEMATAASSSSLEK	S	Oxidation (M)	0.00000000000200000000000.0	Banda_4bis.6362.6362.2.dta
									1	856.722	2567.15	3	2565.16	1.9842	0	55.22	0.012	K	LCYVALDFEQEMATAASSSSLEK	S	Oxidation (M)	0.00000000000200000000000.0	Banda_4bis.11763.11763.3.dta
									1	1309.91	2617.81	2	2617.32	0.4804	0	99.57	3.5e-07	K	YSVWIGGSILASLSTFQQMWISK	Q	Oxidation (M)	0.00000000000000000020000.0	Banda_4bis.8606.8606.2.dta
									1	916.869	2747.58	3	2745.42	2.1646	1	44.86	0.11	R	KYSVWIGGSILASLSTFQQMWISK	Q	Oxidation (M)	0.000000000000000000020000.0	Banda_4bis.8013.8013.3.dta
									1	936.905	2807.69	3	2806.3	1.3897	1	32.18	1.9	K	EKLCYVALDFEQEMATAASSSSLEK	S			Banda_4.2590.2590.3.dta
									1	942.1	2823.28	3	2822.3	0.9786	1	32.22	2.1	K	EKLCYVALDFEQEMATAASSSSLEK	S	Oxidation (M)	0.0000000000000200000000000.0	Banda_4.2929.2929.3.dta
									1	942.12	2823.34	3	2822.3	1.0407	1	29.42	4.2	K	EKLCYVALDFEQEMATAASSSSLEK	S	Oxidation (M)	0.0000000000000200000000000.0	Banda_4bis.11972.11972.3.dta
									1	1412.9	2823.8	2	2822.3	1.4965	1	83.7	1.3e-05	K	EKLCYVALDFEQEMATAASSSSLEK	S	Oxidation (M)	0.0000000000000200000000000.0	Banda_4.2223.2223.2.dta
									1	942.36	2824.06	3	2822.3	1.7577	1	59.59	0.0033	K	EKLCYVALDFEQEMATAASSSSLEK	S	Oxidation (M)	0.0000000000000200000000000.0	Banda_4bis.5628.5628.3.dta
									1	942.376	2824.11	3	2822.3	1.8069	1	26.84	6.3	K	EKLCYVALDFEQEMATAASSSSLEK	S	Oxidation (M)	0.0000000000000200000000000.0	Banda_4bis.10465.10465.3.dta
									1	1062.11	3183.3	3	3182.61	0.6951	0	67.68	0.00045	R	TTGIVMDSGDGVTHTVPIYEGYALPHAILR	L			Banda_4.2282.2282.3.dta
									1	1067.23	3198.68	3	3198.6	0.0752	0	75.31	9.1e-05	R	TTGIVMDSGDGVTHTVPIYEGYALPHAILR	L	Oxidation (M)	0.000002000000000000000000000000.0	Banda_4bis.5692.5692.3.dta
									1	1088.66	3262.97	3	3262.44	0.5258	0	47.55	0.045	R	CPEALFQPSFLGMESCGIHETTFNSIMK	C	2 Oxidation (M)	0.0000000000002000000000000020.0	Banda_4.2344.2344.3.dta
									1	1096.21	3285.61	3	3284.59	1.0162	0	41.26	0.23	K	MTQIMFETFNTPAMYVAIQAVLSLYASGR	T	2 Oxidation (M)	0.20002000000000000000000000000.0	Banda_4bis.9099.9099.3.dta
									1	1096.56	3286.67	3	3284.59	2.0752	0	35.82	0.8	K	MTQIMFETFNTPAMYVAIQAVLSLYASGR	T	2 Oxidation (M)	0.20002000000000000000000000000.0	Banda_4bis.8373.8373.3.dta
									1	1101.47	3301.4	3	3300.59	0.8163	0	31.66	1.8	K	MTQIMFETFNTPAMYVAIQAVLSLYASGR	T	3 Oxidation (M)	0.20002000000002000000000000000.0	Banda_4bis.9335.9335.3.dta
									1	1101.52	3301.52	3	3300.59	0.9363	0	52.71	0.016	K	MTQIMFETFNTPAMYVAIQAVLSLYASGR	T	3 Oxidation (M)	0.20002000000002000000000000000.0	Banda_4bis.8588.8588.3.dta
									1	1651.78	3301.54	2	3300.59	0.9506	0	76.26	7e-05	K	MTQIMFETFNTPAMYVAIQAVLSLYASGR	T	3 Oxidation (M)	0.20002000000002000000000000000.0	Banda_4bis.8226.8226.2.dta
									1	1101.52	3301.54	3	3300.59	0.9513	0	35.06	0.92	K	MTQIMFETFNTPAMYVAIQAVLSLYASGR	T	3 Oxidation (M)	0.20002000000002000000000000000.0	Banda_4bis.11828.11828.3.dta
Band 3	EFTU_HUMAN	Elongation factor Tu, mitochondrial OS=Homo sapiens GN=TUFM PE=1 SV=2	367	49852	9	8	23.5	7.26	1	460.322	918.63	2	918.539	0.0911	0	40.88	0.55	K	TTLTAAITK	I			Banda_4bis.3678.3678.2.dta	emPAI	0.54
									1	593.471	1184.93	2	1184.61	0.3129	0	56.38	0.012	R	AEAGDNLGALVR	G			Banda_4bis.4487.4487.2.dta
									1	639.441	1276.87	2	1276.65	0.2183	0	38.62	0.73	R	TVVTGIEMFHK	S	Oxidation (M)	0.00000002000.0	Banda_4bis.4098.4098.2.dta
									1	683.596	1365.18	2	1363.59	1.5875	0	25.3	13	K	YEEIDNAPEER	A			Banda_4bis.3399.3399.2.dta
									1	771.821	1541.63	2	1541.85	-0.2175	0	32.22	3.2	K	LLDAVDTYIPVPAR	D			Banda_4bis.5823.5823.2.dta
									1	558.896	1673.67	3	1672.85	0.8123	0	49.61	0.054	R	GITINAAHVEYSTAAR	H			Banda_4.1754.1754.3.dta
									1	591.302	1770.88	3	1769.76	1.1268	0	33.01	2.6	R	HYAHTDCPGHADYVK	N			Banda_4.1166.1166.3.dta
									1	954.849	1907.68	2	1906.96	0.7281	0	98.94	5.3e-07	R	TIGTGLVTNTLAMTEEEK	N			Banda_4bis.5811.5811.2.dta
									1	963.308	1924.6	2	1922.95	1.6502	0	49.77	0.042	R	TIGTGLVTNTLAMTEEEK	N	Oxidation (M)	0.000000000000200000.0	Banda_4bis.5270.5270.2.dta
Band 3	QCR2_HUMAN	Cytochrome b-c1 complex subunit 2, mitochondrial OS=Homo sapiens GN=UQCRC2 PE=1 SV=3	249	48584	5	5	23.4	8.74	1	726.638	1451.26	2	1449.73	1.5282	0	47.11	0.086	R	GSNTTSHLHQAVAK	A			Banda_4bis.2108.2108.2.dta	emPAI	0.34
									1	816.713	1631.41	2	1629.83	1.5784	0	74.2	0.00017	K	TIAQGNLSNTDVQAAK	N			Banda_4bis.3604.3604.2.dta
									1	722.367	2164.08	3	2164.03	0.0457	0	42.27	0.27	K	VTSEELHYFVQNHFTSAR	M			Banda_4.2072.2072.3.dta
									1	784.598	2350.77	3	2349.2	1.5738	0	52.46	0.02	K	AVAFQNPQTHVIENLHAAAYR	N			Banda_4bis.4846.4846.3.dta
									1	1274.57	3820.68	3	3818.98	1.6979	1	35.91	0.54	K	ATAAPAGAPPQPQDLEFTKLPNGLVIASLENYSPVSR	I			Banda_4.2567.2567.3.dta
Band 3	MEP50_HUMAN	Methylosome protein 50 OS=Homo sapiens GN=WDR77 PE=1 SV=1	136	37442	3	2	6.4	5.03	1	459.019	916.024	2	915.518	0.5059	0	34	2.3	R	ILLWDTR	C			Banda_4bis.5427.5427.2.dta	emPAI	0.1
									1	459.081	916.147	2	915.518	0.6289	0	34.7	2	R	ILLWDTR	C			Banda_4.2260.2260.2.dta
									1	702.312	1402.61	2	1402.74	-0.1329	0	101.48	4.1e-07	R	SDGALLLGASSLSGR	C			Banda_4bis.5243.5243.2.dta
Band 3	CN37_HUMAN	2',3'-cyclic-nucleotide 3'-phosphodiesterase OS=Homo sapiens GN=CNP PE=1 SV=2	126	47948	3	3	12.4	9.17	1	667.745	1333.47	2	1331.64	1.8319	1	27.77	8.7	K	GGSRGEEVGELSR	G			Banda_4bis.2894.2894.2.dta	emPAI	0.16
									1	721.473	1440.93	2	1440.74	0.1947	0	75.8	0.00014	K	AGQVFLEELGNHK	A			Banda_4bis.4826.4826.2.dta
									1	1003.72	3008.13	3	3006.53	1.6024	1	25.38	8.1	R	VELSEQQLQLWPSDVDKLSPTDNLPR	G			Banda_4.2403.2403.3.dta
